# Supplementary material for: Intermittent Fasting—Short- and Long-Term Quality of Life, Fatigue, and Safety in Healthy Volunteers: A Prospective, Clinical Trial
Source: Nutrients. 2022 Oct 10;14(19):4216. doi: 10.3390/nu14194216 (PMC9571750; doi:10.3390/nu14194216)
Supplement: Supplementary file 1 [file nutrients-14-04216-s001.zip]

Archive with 1 entries (1 files):
- nutrients-1857255-supplementary.pdf
